# Supplementary material for: Mutations in ELAC2 associated with hypertrophic cardiomyopathy impair mitochondrial tRNA 3′‐end processing
Source: Hum Mutat. 2019 Jun 18;40(10):1731–48. doi: 10.1002/humu.23777 (PMC6764886; doi:10.1002/humu.23777)
Supplement: Supplementary file 1 — Supporting information [file HUMU-40-1731-s001.xlsx]

## Sheet: Sheet1
Table S1 - Summary of conservation and structural properties of the ELAC2 mutantions
ELAC2 Hsa	Trz1 Sce	Region1	Conservation in Sce	Type2	Overview	Model with 5MTZ	Model with 4GCW
R68W	S12	N	Residue nonconserved, but located in loop between conserved β1-β2.	P	At domain interface. A network of polar contacts originates from conserved R519 (in carboxy domain, Motif 1 region) across the domain interface with multiple conserved residues in the amino domain including a conserved D contiguous with S12.	S12, orthologous to H.sapiens R68, occurs in a short loop between highly conserved β1-β2. Multiple possible polar contacts observed between the side chains of R519 and D13 (both conserved), which is next to S12.
F154L	F103	N	Highly conserved, in α3-β6 loop.	H	At domain interface. Bulky hydrophobic F103 approaches the domain interface, potentially making hydrophobic contact with L541 and A543 in the Motif II (HxHxDH) region.	Yes. Hydrophobic interactions across the domain interface with two conserved residues in the Motif II (HxHxDH) region involved in catalysis.
Q388R	T352	N	Semi-conserved, but not in Sce. Between α7-α8 in NdomTprox region at amino boundary of linker.	P	At domain interface, in the same network of polar contacts centered on R519 observed with S12. T352 makes a polar contact with conserved N325. Non-conserved residues on either side of T352 make backbone polar contacts with conserved residues in this network.	T352 (H. sapiens Q388), is located in a loop of the conserved region NdomTprox directly preceding linker. Both the side chain and backbone of R519 contact the backbone of K351, neighboring T352.
L422V	M412	L	Nonconserved residue; both residues are nonpolar, however.	H	Located near the apex of linker. The R group, facing in, appears to contact the 2nd twisted β sheet of the amino domain; hydrophobic contacts with conserved residues in the β-strands were not observed, however.	Subtle local hydrophobicity changes in H. sapiens missense substitutions L422V and L423F could be regionally propagated to influence structure of one of the β-twisted sheets in the amino domain, possibly including the flexible arm.
L423F	K413	L	Nonconserved residue; R-groups very different.	H	Located near the apex of linker. The R group points out toward solvent and is a poor match for L423.	M412 in S. cerevisiae tRNase Z (5MTZ, shown) appears to make the most direct hydrophobic contact with the amino end of β10 in the 2nd twisted β sheet in the amino domain, which is also on the descending side of the flexible arm.
P493L	P478	C	Highly conserved residue in PxKxRN loop. Also conserved in Bsu tRNase ZS (P13)	O	PxKxRN loop is at the domain interface. Two residues in PxKxRN loop on either side of P478 make polar contacts across domain interface with conserved R40 . Of greater significance, in BsuZ, a highly conserved lysine two residues away makes polar contact with substrate at +1. Losing the rigid proline in this loop could prevent this polar contact. E2 P493L impaired in vitro processing > 100X.	Yes, although 5MTZ is a protein-only structure, the alignment and 3d structures are practically superimposable. Use 4GCW to see the specific contacts with substrate.	K15 (K495 in H. sapiens) contacts the 2’ and 3’ O’s of ribose +1. Replacement of proline with leucine, similar in hydrophobicity, could alter the path of the PxKxRN loop, affecting position and orientation of the critical lysine residue.
T520I	T513	C	Highly conserved Motif I residue, also conserved in Bsu ZS (T42).	H	In a highly conserved region, also near the PxKxRN Loop. Polar contacts with conserved G510. Nonetheless, the more important effect is likely to be a local increase in hydrophobicity in an already crowded region.	This residue is both conserved and close to the active site. The Thr520Ile substitution increases hydrophobicity. A charge relay system links the Motif I aspartate with the first Motif II His. The model implies that subtle regional changes impair catalysis, transmitted to Motif I.
R564S	K558	C	Nonconserved, although both have basic R groups. The long stretch between Motif II - III is poorly conserved overall.	P	At the carboxy end of α13, the amino end of which contains Motif II (HxHxDH)	No significant polar or hydrophobic contacts are observed, either with the residue or in the poorly conserved region. The mutated residue is reasonably close to Motif II. The model implies that subtle regional changes impair catalysis when transmitted to Motif II.
K660I	K693	C	Highly conserved residue at amino boundary of Motif IV.	P	In β24, part of the second twisted β sheet in the carboxy domain. K693 makes polar contacts with two semi-conserved residues in the loop that descends from Motif IV. Also makes polar contact with residues next to S715 (see below).	The conserved K693 (K660) side chain in β24 makes polar contacts with the backbone of preceding residues within 12 residues of the motif IV aspartate. Loss of these side chain-specific polar contacts with the Lys660Ala substitution could thus affect the position of the Motif IV aspartate, which is critical for metal ion binding and catalysis.
A680V	S715	C	Semi-conserved residue (isosteric with A or S in eukaryotic sequence alignment) in conserved region β24 -Motif IV loop - β25 - HEAT loop.	H	Very near K693 (see above); no contacts are observed, however.	S715 (A680) located below the base of β25 could, when replaced by the bulkier valine, indirectly affect the location of the Motif IV aspartate.
Y729C	Y764	C	Conserved residue in Motif V, also conserved in Bsu tRNase ZS (Y274).	P	In long loop following β26. The R group faces the hydrophilic tail of the enzyme as it wraps around the exterior of the carboxy domain but has no apparent polar contacts with Y764. In BsuZ the adjacent conserved R273 makes backbone polar contacts with the acceptor stem of substrate at nt 72-73.	Yes, although 5MTZ is a protein-only structure, the alignment and 3d structures are practically superimposable. Use 4GCW to see the specific contacts with substrate.	R273 (R728 in H. sapiens) contacts with two backbone phosphate O’s on nt 72 and one on nt 73. Substitution of Cys for Tyr in the Motif V loop is conservative in charge character (-SH and –OH have similar polarity) but greatly reduces molecular mass, which could also affect the path of the loop, including position and orientation of of the critical arginine residue.
H749Y	S787	C	Nonconserved residue at the carboxy edge of AxD loop.	P	The AxD loop spans β27 and β28, connecting and possibly stabilizing the two twisted β sheets that form the skeleton of the carboxy domain. The adjacent D786 makes polar contact with conserved T573 and N483 in the PxKxRN loop, anchoring both ends of the loop.	H749 is contiguous with the AxD loop aspartate and substitution at this position could perturb that aspartate. The AxD loop is conserved and the AxD aspartate makes conserved polar contacts with the backbone of a conserved leucine at the start and a conserved asparagine at the end of the PxKxRN loop.
R781H	V819	C	Nonconserved residue in the long alpha helix that forms the carboxy tail of tRNase ZL. Regionally conserved hydrophilicity.	P	Found in hydrophilic carboxy tail of the enzyme. Good regional conservation among eukaryotic species but not at this residue. This tail approaches what in BsuZ appears to be a substrate "trough" where the pre-tRNA enter the active site for catalysis.	The long α-helix is curved and approaches the predicted location where substrate acceptor stem is clamped by polar contacts. This region could thus modulate both substrate binding and catalysis.
1N: Amino domain; L: Linker; C: Carboxy domain
2P: Polar; H: Hydrophobic; O: Other; the conserved residue is close to a basic residue which contacts backbone of the acceptor stem in substrate tRNA close to the scissile bond.
